# Supplementary material for: Modification of the Protein Amino Acid Content in Hen Eggs as a Consequence of Different Concentrations of Lupine and Soy in Feed
Source: Molecules. 2024 Aug 6;29(16):3727. doi: 10.3390/molecules29163727 (PMC11357042; doi:10.3390/molecules29163727)
Supplement: Supplementary file 1 [file molecules-29-03727-s001.zip]

Archive with 1 entries (1 files):
- molecules-3067313-supplementary.pdf
